# Supplementary material for: Accurate and objective determination of myalgic encephalomyelitis/chronic fatigue syndrome disease severity with a wearable sensor
Source: J Transl Med. 2020 Nov 10;18:423. doi: 10.1186/s12967-020-02583-7 (PMC7653873; doi:10.1186/s12967-020-02583-7)
Supplement: Supplementary file 1 — Additional file 1. This excel file includes the data collected throughout the case–control study. All statistical tests reported in this article were created using the data contained in this file. [file 12967_2020_2583_MOESM1_ESM.xls]

## Sheet: Data
Uptime	Subject	Day	DiseaseLevel	CriticalAngle	Shimmer	Lowest Resting HR (bpm)	Sleep (Hours)	Sleep Score	Readiness	Activity Score	Average HRV (ms)	Hours of Upright (standing,walking, running)	Hours of sitting with your feet on the floor	HUA	Awake
44.7919	1	1	Control	39	Both	51	8.5	95	91	-	34	6	8	58.3333	0.717
50.8632	1	2	Control	39	Both	-	-	-	-	93	-	5	9	58.3333	-
51.8996	1	3	Control	39	Both	55	8.5	95	81	91	29	6	8	58.3333	0.867
52.7679	1	4	Control	39	Both	52	8	95	87	87	36	6	8	58.3333	0.65
50.3589	1	5	Control	39	Both	54	8	92	88	80	32	6	8	58.3333	1.05
27.9775	1	6	Control	39	Both	55	8.4	92	83	79	22	3	6	37.5	1.833
43.9184	2	1	Control	39	Both	56	7.5	81	86	92	27	8	5	54.1667	0.85
37.958	2	2	Control	39	Both	-	-	-	-	91	-	7	7	58.3333	-
45.2215	2	3	Control	39	Both	55	7.75	81	76	87	24	5	9	58.3333	0.633
41.7218	2	4	Control	39	Both	59	9.17	85	90	88	19	6	8	58.3333	1.45
39.4841	2	5	Control	39	Both	61	8.33	86	84	89	20	7	8	62.5	1.267
38.8822	2	6	Control	39	Both	57	9.5	82	88	82	22	6	8	58.3333	2.15
50.4049	3	1	Control	39	Left	-	-	-	-	-	-	8	4	50	-
51.2412	3	2	Control	39	Left	-	-	-	-	-	-	8	6	58.3333	-
44.0406	3	3	Control	39	Left	-	-	-	-	-	-	11	3	58.3333	-
27.966	3	4	Control	39	Both	-	-	-	-	-	-	12	3	62.5	-
12.2468	3	5	Control	39	Both	-	-	-	-	-	-	10	4	58.3333	-
17.3091	3	6	Control	39	Both	-	-	-	-	-	-	5	4	37.5	-
40.2078	4	1	Control	39	Right	51	7.5	78	85	-	51	13	4	70.8333	1.15
46.0567	4	2	Control	39	Right	-	-	-	-	85	-	7	7	58.3333	-
47.3148	4	3	Control	39	Right	55	5.66	67	76	75	51	7	6	54.1667	0.9
50.2801	4	4	Control	39	Right	51	5.17	64	72	71	40	9	7	66.6667	0.6833
32.3167	4	5	Control	39	Right	57	6.5	76	75	66	39	5	8	54.1667	1
-	4	6	Control	39	-	60	9	83	73	52	26	7	4	45.8333	1.7
45.0517	5	1	Control	39	Both	76	4.78	61	55	94	17	4	8	50	1.3
16.125	5	2	Control	39	Left	-	-	-	-	86	-	4	9	54.1667	-
24.7644	5	3	Control	39	Left	70	5.5	66	72	75	24	1	3	16.6667	1.267
26.4392	5	4	Control	39	Both	61	6.25	70	70	73	18	5	3	33.3333	1.317
35.9676	5	5	Control	39	Both	63	7.15	79	70	66	28	6	5	45.8333	3.083
24.1122	5	6	Control	39	Both	62	8.88	82	75	57	33	7	4	45.8333	3.133
25.1019	6	1	Moderate	39	Both	-	-	-	-	-	-	4	5	37.5	-
43.4122	6	2	Moderate	39	Both	-	-	-	-	-	-	1	1	8.33333	-
39.7334	6	3	Moderate	39	Both	-	-	-	-	-	-	5	3	33.3333	-
30.4511	6	4	Moderate	39	Both	-	-	-	-	-	-	4	5	37.5	-
40.7904	6	5	Moderate	39	Both	-	-	-	-	-	-	2	2	16.6667	-
-	6	6	Moderate	39	-	-	-	-	-	-	-	3	3	25	-
28.1911	7	1	Moderate	39	Both	-	-	-	-	93	-	4	2	25	-
20.5463	7	2	Moderate	39	Both	49	7.66	86	86	93	42	4	3	29.1667	1.067
15.1222	7	3	Moderate	39	Both	49	7	75	83	93	46	5	2	29.1667	1.283
28.7354	7	4	Moderate	39	Both	54	10.7	83	90	82	44	1	3	16.6667	1.733
28.6664	7	5	Moderate	39	Both	49	8.35	86	92	82	39	3	5	33.3333	1.567
20.727	7	6	Moderate	39	Both	49	8.62	83	92	79	36	4	5	37.5	1.967
31.6534	8	1	Moderate	39	Both	61	7.15	62	74	-	33	5	4	37.5	0.417
37.837	8	2	Moderate	39	Both	-	-	-	-	89	-	6	4	41.6667	-
22.1526	8	3	Moderate	39	Both	55	10.4	80	91	75	42	2	5	29.1667	0.383
32.0351	8	4	Moderate	39	Both	56	10.9	74	90	73	33	4	3	29.1667	4.0833
20.2569	8	5	Moderate	39	Both	54	7.5	68	82	61	41	7	4	45.8333	1.083
32.5171	8	6	Moderate	39	Both	51	8.8	62	82	49	39	5	2	29.1667	4
26.0564	9	1	Moderate	39	Both	54	8.2	91	87	94	31	5	2	29.1667	1.683
16.3924	9	2	Moderate	39	Both	-	-	-	-	88	-	5	4	37.5	-
14.5029	9	3	Moderate	39	Both	56	8.2	82	83	79	29	6	4	41.6667	1.5
24.2663	9	4	Moderate	39	Both	55	9.8	95	94	70	34	6	4	41.6667	0.767
23.447	9	5	Moderate	39	Both	54	9.5	90	92	65	30	3	3	25	0.4
31.7326	9	6	Moderate	39	Both	55	8.5	89	84	52	25	3	1	16.6667	1.733
17.4274	10	1	Moderate	39	Both	-	14	96	92	93	-	1	1	8.33333	0.3
10.7088	10	2	Moderate	39	Both	-	-	-	56	84	-	1	1	8.33333	-
22.4715	10	3	Moderate	39	Both	-	4.25	66	59	77	-	1	1	8.33333	1.317
30.6964	10	4	Moderate	39	Both	-	9.34	89	67	78	-	1	1	8.33333	0.467
28.0812	10	5	Moderate	39	Both	-	6.33	81	73	65	-	2	2	16.6667	0.75
20.5916	10	6	Moderate	39	Both	-	4.5	68	59	-	-	1	2	12.5	0.15
2.4064	11	1	Severe	39	Both	49	10.25	76	92	94	62	2	1	12.5	4.733
2.6394	11	2	Severe	39	Both	-	-	-	-	87	-	2	1	12.5	-
2.8627	11	3	Severe	39	Both	55	4.58	57	72	77	46	2	2	16.6667	0.417
9.6965	11	4	Severe	39	Both	44	10.5	76	84	72	91	2	1	12.5	4.567
19.5518	11	5	Severe	39	Both	52	7.83	72	77	62	48	2	3	20.8333	3.05
9.265	11	6	Severe	39	Both	54	6.67	69	69	52	49	3	2	20.8333	1.917
20.3474	12	1	Severe	39	Both	-	-	-	-	-	-	1	2	12.5	-
6.881	12	2	Severe	39	Both	-	-	-	-	-	-	2	10	50	-
13.353	12	3	Severe	39	Both	-	-	-	-	-	-	1	3	16.6667	-
13.8087	12	4	Severe	39	Right	-	-	-	-	-	-	2	5	29.1667	-
11.8446	12	5	Severe	39	Right	-	-	-	-	-	-	3	6	37.5	-
0.0396	12	6	Severe	39	Left	-	-	-	-	-	-	2	4	25	-
13.335	13	1	Severe	39	Both	64	10	84	89	94	26	1	1	8.33333	1.983
14.6629	13	2	Severe	39	Both	-	-	-	-	89	-	5	2	29.1667	-
12.6315	13	3	Severe	39	Both	65	8.87	87	86	76	19	2	1	12.5	2.583
15.4265	13	4	Severe	39	Both	66	8.25	84	82	70	21	2	1	12.5	1.217
-	13	5	Severe	39	-	71	6.25	73	63	62	13	3	2	20.8333	0.65
-	13	6	Severe	39	-	70	6.88	76	70	50	14	2	1	12.5	0.867
20.8054	14	1	Severe	39	Both	66	6.77	81	74	89	25	1	1	8.33333	0.917
12.4299	14	2	Severe	39	Both	65	8.3	89	91	81	28	2	3	20.8333	0.267
-	14	3	Severe	39	-	71	6.23	80	78	73	19	2	3	20.8333	0.617
18.6966	14	4	Severe	39	Right	69	7.17	76	76	68	22	1	1	8.33333	0.433
18.044	14	5	Severe	39	Right	71	8.23	84	81	57	16	2	4	25	0.817
21.5199	14	6	Severe	39	Right	-	-	-	88	43	-	1	1	8.33333	-
-	15	1	Severe	39	-	66	7.75	81	78	98	17	1	4	20.8333	0.783
-	15	2	Severe	39	-	65	7.23	77	81	97	16	2	1	12.5	0.567
-	15	3	Severe	39	-	68	8.6	80	80	87	17	2	1	12.5	0.75
34.08	15	4	Severe	39	Both	63	8	80	87	92	17	4	2	25	0.883
6.7617	15	5	Severe	39	Right	63	8.35	80	87	87	21	2	11	54.1667	0.433
11.042	15	6	Severe	39	Right	61	7.66	80	88	85	21	1	1	8.33333	0.95
